# Supplementary material for: Cardiovascular Disease Outcomes Associated with Obstructive Sleep Apnea in Diabetics: A Systematic Review and Meta-Analysis
Source: Diseases. 2023 Aug 7;11(3):103. doi: 10.3390/diseases11030103 (PMC10443251; doi:10.3390/diseases11030103)
Supplement: Supplementary file 1 [file diseases-11-00103-s001.zip]

Archive with 1 entries (1 files):
- diseases-2473580-supplementary.pdf
